# Supplementary material for: Epidemiological Characteristics and Regional Risk Prediction of Hemorrhagic Fever with Renal Syndrome in Shandong Province, China
Source: Int J Environ Res Public Health. 2021 Aug 11;18(16):8495. doi: 10.3390/ijerph18168495 (PMC8391715; doi:10.3390/ijerph18168495)
Supplement: Supplementary file 1 [file ijerph-18-08495-s001.zip]

Archive with 1 entries (1 files):
- ijerph-1310947-supplementary.pdf
